# Supplementary material for: The Performance of Serum Alpha-Fetoprotein for Detecting Early-Stage Hepatocellular Carcinoma Is Influenced by Antiviral Therapy and Serum Aspartate Aminotransferase: A Study in a Large Cohort of Hepatitis B Virus-Infected Patients
Source: Viruses. 2022 Jul 29;14(8):1669. doi: 10.3390/v14081669 (PMC9416230; doi:10.3390/v14081669)
Supplement: Supplementary file 1 [file viruses-14-01669-s001.zip]

Archive with 1 entries (1 files):
- viruses-1718431-supplementary.pdf
